# Supplementary material for: Campylobacter fetus Subspecies Contain Conserved Type IV Secretion Systems on Multiple Genomic Islands and Plasmids
Source: PLoS One. 2016 Apr 6;11(4):e0152832. doi: 10.1371/journal.pone.0152832 (PMC4822827; doi:10.1371/journal.pone.0152832)
Supplement: S1 Table — (XLSX) [file pone.0152832.s003.xlsx]

## Sheet: Sheet2
3S Table. Genome positions of fic encoding genes
Isolate	Gene with fic domain	contig	start position on contig	stop position on contig
01165	01165_0958	01165mp2	18787	19428
01165	01165_1841	01165chr	448735	447254
02298	02298_1616	14543C00059	7622	8458
02298	02298_1617	14543C00059	8458	9366
02298	02298_0937	14543C00020	17924	16611
02298	02298_1694	14543C00067	5526	6212
03293	03293_1926	Cfvi14560_Chromosome	1245055	1244219
03293	03293_1943	Cfvi14560_Megaplasmid_1	44199	45014
03293	03293_1927	Cfvi14560_Chromosome	1244219	1243287
03596	03596_1930	14544C00040	1825	989
03596	03596_1929	14544C00040	989	69
03596	03596_1778	14544C00022	2710	2024
04554	04554_0639	14086chr	654081	654806
04554	04554_0649	14086chr	662027	661326
04554	04554_0659	14086chr	667749	666934
04554	04554_0640	14086chr	654923	655558
110800212	110800212_0203	14539C00004	35497	36333
110800212	110800212_0202	14539C00004	35010	35495
84112	84112_1390	contig00006	3607	2771
84112	84112_1389	contig00006	2771	1851
84112	84112_1705	contig00010	3921	2608
84112	84112_1927	contig00019	9427	8756
92203	92203_1734	14545C00022	9114	9950
92203	92203_1735	14545C00022	9950	10870
92203	92203_1875	14545C00031	3167	1854
92203	92203_1696	14545C00020	12866	14347
97532	97532_2000	14546C00049	969	1514
97532	97532_1403	14546C00012	1022	210
97532	97532_2014	14546C00051	1811	996
97532	97532_2001	14546C00049	1514	2434
97532	97532_1429	14546C00012	29599	29021
97532	97532_1889	14546C00030	4031	2718
97532	97532_1916	14546C00033	4734	3253
97532	97532_1956	14546C00041	2734	2048
97608	97608_1349	14085chr	1309165	1308329
97608	97608_1348	14085chr	1308329	1307409
97608	97608_b0017	14085_mp1	14362	15048
9825	9825_1806	contig00021	7187	6351
9825	9825_1805	contig00021	6351	5419
9825	9825_1928	contig00029	3005	3646
9825	9825_1942	contig00031	3028	3714
98v445	98v445_0115	14540C00002	53371	54207
98v445	98v445_0118	14540C00002	55393	56313
98v445	98v445_1657	14540C00073	925	284
98v445	98v445_1280	14540C00042	3472	2786
ADRI1362	ADRI1362_2012	contig00044	2380	1544
ADRI1362	ADRI1362_2011	contig00044	1544	624
ADRI1362	ADRI1362_1840	contig00022	19207	19893
ADRI513	ADRI513_1848	contig00025	5656	4820
ADRI513	ADRI513_1359	contig00009	24445	25113
ADRI513	ADRI513_1847	contig00025	4820	3900
ADRI513	ADRI513_0725	contig00003	203518	202442
ADRI513	ADRI513_1747	contig00019	10114	10755
ADRI513	ADRI513_0727	contig00003	205910	204549
ADRI513	ADRI513_1778	contig00020	13043	13684
B0167	B0167_0731	ERR460866.12227_1_48.1	655027	654302
B0167	B0167_0718	ERR460866.12227_1_48.1	647081	647782
B0167	B0167_0706	ERR460866.12227_1_48.1	641360	642175
B0167	B0167_0730	ERR460866.12227_1_48.1	654185	653550
B10	B10_1890	contig00036	4430	3594
B10	B10_1830	contig00030	2243	2911
B10	B10_1889	contig00036	3594	2674
B10	B10_1668	contig00020	19622	20698
B10	B10_1666	contig00020	17098	18591
B10	B10_2003	contig00067	255	926
B10	B10_2007	contig00069	918	672
CCUG33872	CCUG33872_1895	contig00028	2478	3314
CCUG33872	CCUG33872_0907	contig00004	161285	160617
CCUG33872	CCUG33872_1896	contig00028	3314	4234
CCUG33872	CCUG33872_0874	contig00004	133650	132574
CCUG33872	CCUG33872_1804	contig00021	2191	1535
CCUG33872	CCUG33872_0876	contig00004	136174	134681
CCUG33872	CCUG33872_1865	contig00025	4919	4248
CCUG33872	CCUG33872_1988	contig00043	2268	1627
CCUG33900	CCUG33900_1770	contig00017	9114	9950
CCUG33900	CCUG33900_1771	contig00017	9950	10870
CCUG33900	CCUG33900_2007	contig00024	902	231
CCUG33900	CCUG33900_1859	contig00024	902	231
LMG6570	LMG6570_1837	contig00019	7699	6863
LMG6570	LMG6570_1836	contig00019	6863	5943
LMG6570	LMG6570_1957	contig00028	4298	4984
wbt01109	wbt01109_2038	14566C00034	2543	1714
wbt01109	wbt01109_2037	14566C00034	1707	787
wbt01109	wbt01109_0393	14566C00002	84064	83150
wbt01109	wbt01109_1970	14566C00023	10339	9230
zaf3	zaf3_1918	contig00026	2479	3315
zaf3	zaf3_1655	contig00012	32177	31509
zaf3	zaf3_1919	contig00026	3315	4235
zaf3	zaf3_1622	contig00012	4542	3466
zaf3	zaf3_1624	contig00012	7066	5573
zaf3	zaf3_1880	contig00023	5486	6157
zaf65	zaf65_1791	14552C00018	15610	14774
zaf65	zaf65_0550	14552C00003	2108	2776
zaf65	zaf65_1790	14552C00018	14774	13854
zaf65	zaf65_0583	14552C00003	29742	30818
zaf65	zaf65_0581	14552C00003	27218	28711
zaf65	zaf65_1713	14552C00015	12827	13468
